# Supplementary material for: Chronic musculoskeletal impairment is associated with alterations in brain regions responsible for the production and perception of movement
Source: J Physiol. 2021 Mar 23;599(8):2255–72. doi: 10.1113/JP281273 (PMC8132184; doi:10.1113/JP281273)
Supplement: Supplementary file 1 — Statistical Summary Document [file TJP-599-2255-s001.xlsx]

## Sheet: Statistical Summary Table
Statistical Summary Document
Manuscript Title:	Chronic musculoskeletal impairment in later life is associated with changes in brain regions responsible for both movement production and perception
Authors:
Animal model used, if applicable:	Human
Underlying hypothesis:	(1). Rotator cuff tear patients show differences in brain structure and function compared with unaffected individuals. (2). Rotator cuff tear patients show behavioural deficits in tests of visual motion and body form perception compared with control participants.
Definitions of ‘n’:	Number of human participants
Statistical summary table:
Experimental question number	Finding/ conclusion	Experimental location/variable	Mean value	Standard Deviation	n	Exact P value	Figure/table in which data are presented	Units	Data comparisons	Statistical test	Any other experimental factors	Comments
Multiple tests of the same question are shown in different rows		e.g. cortex vs cerebellum or genotype	(or other summary statistic)	(SD)	(value)	If P is considered significant against a stated confidence limit, authors may indicate this in bold.The exact value must be stated unless P is less than 0.0001, in which case < is permitted.			e.g. WT vs KO		e.g. subjects’ age or sex	e.g. observation
1. Oxford Shoulder Score: Patient vs. Control	Patient < Control	Oxford Shoulder Score	Study A: P=28.73; C= 47.78; Study B: P=23.46, C=47.5	Study A: P= 6.96; C= 0.73; Study B: P=7.73, C=1.73	Study A: P=21, C=18; Study B: P=13, C=12	p=0.001	Figure 1	Oxford Shoulder Score	Patient vs. Control	Independent samples T-test	n/a
2. Brief Pain Inventory Pain Intensity: Patient vs. Control	Patient > Control	Brief Pain Inventory	Study A: P=3.03; C= 0.393; Study B: P=2.15, C=0.437	Study A: P=1.92; C=0.645; Study B: P=1.58, C=0.545	Study A: P=21, C=18; Study B: P=13, C=12	p=0.001	Figure 1	Brief Pain Inventory Pain Intensity	Patient vs. Control	Independent samples T-test	n/a
3. Grey matter density: whole brain comparison	Control > Patient	MRI derived grey matter density	Whole brain analysis	Whole brain analysis	Study A: P=20, C=18;	TFCE pFWE threshold: 0.05	Figure 2	Grey matter intensity: VBM	Control > Patient	Non-parametric permutation test: GLM	gender, age, dominant hand, and the presence of a bilateral cuff tear
4. Cortical thickness: whole brain comparison	Control > Patient	FreeSurfer derived cortical thickness	Whole brain analysis	Whole brain analysis	Study A: P=20, C=18;	Vertex-wise threshold p = 0.001; cluster-wise threshold p = 0.05	Figure 2	Cortical thickness: FreeSurfer	Control > Patient	Non-parametric permutation test: GLM	gender, age, dominant hand, and the presence of a bilateral cuff tear
5 White matter integrity : skeleotn comparison	Control > Patient	TBSS derived fractional anisotropy skeleton	Whole brain analysis	Whole brain analysis	Study A: P=20, C=18;	TFCE pFWE threshold: 0.05	Figure 3	Fractional anisotropy	Control > Patient	Non-parametric permutation test: GLM	gender, age, dominant hand, and the presence of a bilateral cuff tear
6. Dual regression motor network comparison	Control > Patient	Dual regression derived functional connectivity	Whole brain analysis	Whole brain analysis	Study A: P=20, C=18;	TFCE pFWE threshold: 0.05	Figure 4	Functional connectivity	Control > Patient	Non-parametric permutation test: GLM	gender, age, dominant hand, and the presence of a bilateral cuff tear
7. MANOVA: global motion, body form, visual motion	Significant main effect group	Perceptual threshold; reaction time	Reported below in individual post-hoc	Reported below in individual post-hoc	Study B: P=12, C=11	p=0.0371	Figure 5	Visual threshold/Reaction time	Control vs. patient	MANOVA	n/a
8. Post-hoc test: global motion	Control < Patient	Perceptual threshold	P=0.355; C= 0.223	P= 0.143; C=0.102	Study B: P=12, C=11	p=0.009	Figure 5	Perceptual threshold (0-1)	Control vs. patient	Welch's t-test	n/a
9. Post-hoc test: biological motion	Control < Patient	Perceptual threshold	P= 0.864; C=0.676	P= 0.129; P=0.308	Study B: P=12, C=11	p=0.041	Figure 5	Perceptual threshold (0-1)	Control vs. patient	Welch's t-test	n/a
10. Post-hoc: hand laterality	Control < Patient	Reaction time	P=2.15; C=1.35	P=1.16; C=0.58	Study B: P=12, C=11	p=0.025	Figure 5	Perceptual threshold (0-1)	Control vs. patient	Welch's t-test	n/a
