# Supplementary material for: Chronic musculoskeletal impairment is associated with alterations in brain regions responsible for the production and perception of movement
Source: J Physiol. 2021 Mar 23;599(8):2255–72. doi: 10.1113/JP281273 (PMC8132184; doi:10.1113/JP281273)
Supplement: Supplementary file 2 — Neurosynth data for motor resting state network dual regression analysis: control>patient [file TJP-599-2255-s002.xlsx]

## Sheet: Sheet1
Term	Z-score	Posterior Probability
motion	9.88	0.84
neutral pictures	7.84	0.89
actions	6.8	0.78
posterior superior	6.19	0.8
psts	5.71	0.86
middle temporal	5.61	0.74
action	5.58	0.73
video	5.47	0.81
social cognition	5.39	0.8
categories	5.26	0.79
temporal sulcus	5.2	0.75
v5	5.12	0.84
action observation	4.71	0.82
mt	4.71	0.81
occipitotemporal	4.57	0.8
visual	4.49	0.65
visual perception	4.28	0.83
imitation	4.25	0.83
gestures	4.21	0.83
social	4.13	0.67
sulcus	4.04	0.67
eye movements	4.01	0.8
mirror	3.94	0.76
extrastriate	3.84	0.75
occipital	3.79	0.66
superior temporal	3.79	0.66
person	3.77	0.73
ventral premotor	3.77	0.77
sighted	3.71	0.82
v1	3.66	0.8
superior	3.63	0.63
eye	3.55	0.71
object	3.52	0.67
temporal	3.48	0.62
