# Supplementary material for: Chronic musculoskeletal impairment is associated with alterations in brain regions responsible for the production and perception of movement
Source: J Physiol. 2021 Mar 23;599(8):2255–72. doi: 10.1113/JP281273 (PMC8132184; doi:10.1113/JP281273)
Supplement: Supplementary file 3 — Neurosynth data for voxel‐based morphometry clusters: control>patient [file TJP-599-2255-s003.xlsx]

## Sheet: Sheet1
Term	Z-score	Posterior probability	Area
somatosensory	8.9	0.77	S1
primary somatosensory	8.6	0.83	S1
finger	7.38	0.78	S1
tactile	7.14	0.8	S1
grasping	7	0.85	S1
si	6.76	0.84	S1
motor	6.68	0.67	S1
premotor	6.55	0.71	S1
premotor cortex	6.27	0.73	S1
dorsal premotor	5.83	0.79	S1
s1	5.68	0.83	S1
hand	5.59	0.69	S1
touch	5.42	0.81	S1
somatosensory cortex	5.19	0.74	S1
sequential	4.84	0.77	S1
cortex supplementary	4.79	0.79	S1
movements	4.72	0.69	S1
finger movements	4.67	0.81	S1
sensorimotor	4.62	0.68	S1
tasks	4.61	0.63	S1
externally	4.52	0.79	S1
supplementary	4.49	0.67	S1
primary motor	4.4	0.72	S1
somatosensory cortices	4.37	0.78	S1
index finger	4.34	0.8	S1
supplementary motor	4.26	0.67	S1
contralateral	4.23	0.7	S1
preparation	4.14	0.75	S1
ips	4.05	0.73	S1
motor imagery	3.83	0.77	S1
movement	3.77	0.66	S1
ventral premotor	3.74	0.73	S1
anterior	3.62	0.59	S1
coordination	3.6	0.74	S1
ipsilateral	3.58	0.71	S1
sensorimotor cortex	3.56	0.73	S1
motor cortex	3.45	0.67	S1
execution	3.36	0.67	S1
inhibitory control	4.95	0.8	TPJp
reasoning	4.52	0.78	TPJp
stop signal	4.39	0.81	TPJp
response inhibition	4.28	0.76	TPJp
stop	4.14	0.78	TPJp
theory	4.08	0.7	TPJp
signal task	3.91	0.8	TPJp
mental states	3.79	0.77	TPJp
mind	3.63	0.72	TPJp
medial	3.45	0.61	TPJp
parietal	6.02	0.68	AG
retrieval	5.22	0.72	AG
picture	5.03	0.76	AG
item	4.99	0.78	AG
pictures	4.25	0.71	AG
word	4.19	0.68	AG
memory retrieval	3.7	0.75	AG
parietal cortex	3.64	0.66	AG
episodic	3.48	0.69	AG
thalamus	8.02	0.81	Subcortical
basal ganglia	6.97	0.82	Subcortical
contextual	5.94	0.84	Subcortical
coordination	4.48	0.83	Subcortical
motor	3.25	0.64	Subcortical
sts	8.25	0.84	TPJa
gestures	6.23	0.85	TPJa
superior	6.04	0.67	TPJa
word	5.91	0.71	TPJa
word	5.91	0.71	TPJa
facial expressions	5.67	0.78	TPJa
social cognitive	5.61	0.83	TPJa
face	5.57	0.71	TPJa
superior middle	5.57	0.82	TPJa
audiovisual	5.49	0.82	TPJa
mirror	5.43	0.78	TPJa
social	5.4	0.69	TPJa
listening	5.23	0.77	TPJa
posterior	5.11	0.65	TPJa
linguistic	4.92	0.75	TPJa
spoken	4.68	0.77	TPJa
intentions	4.62	0.8	TPJa
language	4.56	0.67	TPJa
posterior temporal	4.46	0.79	TPJa
sulcus sts	4.43	0.79	TPJa
middle temporal	4.42	0.69	TPJa
faces	4.37	0.68	TPJa
perception	4.32	0.66	TPJa
sentences	4.31	0.73	TPJa
sentence	4.24	0.73	TPJa
social interaction	4.23	0.79	TPJa
languages	3.99	0.77	TPJa
word form	3.66	0.78	TPJa
auditory	3.65	0.64	TPJa
mind tom	3.61	0.8	TPJa
